# Supplementary material for: Discovery and Characterization of Bukakata orbivirus (Reoviridae:Orbivirus), a Novel Virus from a Ugandan Bat
Source: Viruses. 2019 Mar 2;11(3):209. doi: 10.3390/v11030209 (PMC6466370; doi:10.3390/v11030209)
Supplement: Supplementary file 1 [file viruses-11-00209-s001.zip]

Archive with 10 entries (9 files):
- Fagre_Supplemental/
- Fagre_Supplemental/Fig S1. Plaque assay showing BUKV CPE on Vero cells.JPG
- Fagre_Supplemental/Fig S2. T2 Bayesian NT tree.png
- Fagre_Supplemental/Fig S3. T13 Bayesian NT tree.png
- Fagre_Supplemental/Fig S4. VP1 Bayesian NT tree.png
- Fagre_Supplemental/Figure S5. VP1 Pairwise Distance.png
- Fagre_Supplemental/Figure S6. T13 Pairwise Distance.png
- Fagre_Supplemental/Supplemental Tables and Figure Captions.docx
- Fagre_Supplemental/Table S3. VP1 Pairwise Distance.png
- Fagre_Supplemental/Table S4. T13 Pairwise Distance.png
